# Supplementary material for: Food Monitoring: Limitations of Accelerated Storage to Predict Molecular Changes in Hazelnuts (Corylus avellana L.) under Realistic Conditions Using UPLC-ESI-IM-QTOF-MS
Source: Metabolites. 2023 Sep 25;13(10):1031. doi: 10.3390/metabo13101031 (PMC10608644; doi:10.3390/metabo13101031)
Supplement: Supplementary file 1 [file metabolites-13-01031-s001.zip]

Archive with 1 entries (1 files):
- metabolites-2605833-supplementary.pdf
